# Supplementary material for: Genome-Wide Association Study of Vascular Bundle-Related Traits in Maize Stalk
Source: Front Plant Sci. 2021 Jul 16;12:699486. doi: 10.3389/fpls.2021.699486 (PMC8423097; doi:10.3389/fpls.2021.699486)
Supplement: Supplementary file 1 [file Table_1.XLSX]

## Sheet: Sheet1
Table S1. List of the 248 inbred lines in natural population
ID	Germplasm identity	Subpopulation classifications
1	207	Lancaster
2	757	Reid
3	802	P group
4	926	Tangsipingtou
5	928	Tangsipingtou
6	1145	P group
7	1313	P group
8	1614	Reid
9	2369	Reid
10	3189	Reid
11	3335	Reid
12	4003	Mixed group
13	4722	Mixed group
14	6103	Lancaster
15	7236	Mixed group
16	7922	Reid
17	9058	Mixed group
18	9706	Mixed group
19	9710	Reid
20	9711	Reid
21	17564	Mixed group
22	20762	Mixed group
23	68122	P group
24	68139	P group
25	68202	Reid
26	87001	P group
27	08-64	P group
28	1205A	Reid
29	18-599	P group
30	2FACC	Tangsipingtou
31	3489a	Lvda Red Cob
32	3H2	Mixed group
33	433-7	Mixed group
34	4676A	Reid
35	468-3	Reid
36	698-3	Lvda Red Cob
37	6M502	Mixed group
38	7026B	Tangsipingtou
39	7903E	Reid
40	806A	Lancaster
41	811A	P group
42	98F1	Reid
43	A554	Mixed group
44	A619	Lvda Red Cob
45	A801	Tangsipingtou
46	AHU1	Tangsipingtou
47	AHU3	Tangsipingtou
48	AHU4	Mixed group
49	AHU5	Lvda Red Cob
50	AHU6	Lvda Red Cob
51	AHU7	Mixed group
52	AHU9	Mixed group
53	AHU10	Reid
54	AHU11	Lvda Red Cob
55	AHU12	Reid
56	AHU13	Reid
57	AHU17	P group
58	AHU18	Lvda Red Cob
59	AHU19	Lvda Red Cob
60	AHU20	Lvda Red Cob
61	AHU22	Reid
62	AHU23	Reid
63	AHU24	P group
64	AHU25	Lvda Red Cob
65	AHU102	unknown
66	B100	Lvda Red Cob
67	B4	Reid
68	B68	Reid
69	B76	Reid
70	B8	Mixed group
71	Beck	Tangsipingtou
72	BM	Lancaster
73	BS110	unknown
74	C521	P group
75	C8605-2	Reid
76	Chang3	Mixed group
77	Chang72	Mixed group
78	Chengzi2142	P group
79	Chong72	Reid
80	CN104	Mixed group
81	Co109	Lancaster
82	CR1HT	Lancaster
83	D1049	Reid
84	D1139	P group
85	d140	Mixed group
86	D20	P group
87	D33A	Tangsipingtou
88	D864	P group
89	D869	P group
90	D881	Reid
91	D883	Lvda Red Cob
92	D886	P group
93	D892	P group
94	Dan598	Mixed group
95	Dan599	P group
96	Dan9046	Reid
97	Danhuang02	Lvda Red Cob
98	DF20	Reid
99	DF24	Reid
100	DF27	Lancaster
101	DF32	Lancaster
102	DH138	P group
103	DH149	P group
104	DH65232	Reid
105	DM101B	Lancaster
106	E200	Lvda Red Cob
107	e220	P group
108	E600	P group
109	E601	P group
110	equn3	Mixed group
111	equn4	Mixed group
112	F33	unknown
113	F37	unknown
114	F48	unknown
115	F61	unknown
116	F74	unknown
117	F103	unknown
118	F109	unknown
119	F178	unknown
120	F7584	Reid
121	Fangyin	Mixed group
122	FAP1360A	Lancaster
123	GN4095	Reid
124	GY3	Lancaster
125	H21	Mixed group
126	Hai9-21	Lvda Red Cob
127	Hu803	Reid
128	Huangchangb	P group
129	Huangyesi3	Tangsipingtou
130	Huangzaosi	Tangsipingtou
131	Huotanghuang17	Mixed group
132	IB014	Lancaster
133	IB02	Lancaster
134	Ji4112	Reid
135	Ji444	Tangsipingtou
136	Ji53	Mixed group
137	Ji846	Lancaster
138	Jian1495a	unknown
139	K10	Lvda Red Cob
140	K12	Tangsipingtou
141	KP3130	Lancaster
142	L061F	Reid
143	L127	Lancaster
144	L135	Lancaster
145	L473	Lvda Red Cob
146	La2-4	Mixed group
147	LD61	Lvda Red Cob
148	LH150	Mixed group
149	LH162	Lancaster
150	LH194	Reid
151	Los-6	Reid
152	Lv28	Mixed group
153	M1016	Mixed group
154	M131-5	P group
155	M14	Mixed group
156	M22	Reid
157	M3	Reid
158	M7	Mixed group
159	Max	Lancaster
160	MDF-13D	Lancaster
161	Mei68113	Reid
162	Mo17	Lancaster
163	Ms71	Lancaster
164	N138	P group
165	N42	Lancaster
166	N68a	Mixed group
167	Nan21-3	Mixed group
168	Nongxi531	P group
169	NQ508	Lancaster
170	NS501	Lancaster
171	P007	Mixed group
172	P138	P group
173	P25	P group
174	P39	Mixed group
175	PH6WC	Reid
176	PHG86	Reid
177	PHJ33	Lancaster
178	PHM10	Lancaster
179	PHR62	Lancaster
180	PHT22	Mixed group
181	PHW20	Reid
182	Q1261	Mixed group
183	Qi205	Mixed group
184	Qi319	P group
185	R017	unknown
186	R136	P group
187	R1656	Lvda Red Cob
188	R31	Lvda Red Cob
189	R548	Tangsipingtou
190	R98	Lvda Red Cob
191	S22	Mixed group
192	S8324	Reid
193	SC11-1	Mixed group
194	SC24-1	Mixed group
195	SC30-1	Mixed group
196	SC-9	P group
197	Sg1533	Mixed group
198	Shan89	P group
199	Shen137	P group
200	Shen5005	Reid
201	Song1145	P group
202	SS99	Reid
203	Suwan1611	Mixed group
204	T24	Reid
205	T7922	Reid
206	Tangsipingtou	Tangsipingtou
207	Va26	Lancaster
208	W172	Reid
209	W182bn	Lancaster
210	W222	Reid
211	W499	Reid
212	W64a	Lancaster
213	W966	Tangsipingtou
214	W967	Tangsipingtou
215	W968	P group
216	W969	Tangsipingtou
217	W9706	Lancaster
218	Wenhuang31413	Tangsipingtou
219	WIL500	Lancaster
220	WIL900	Lancaster
221	WIL901	Lancaster
222	WN11H	Reid
223	Wu109	Lancaster
224	XF134	Mixed group
225	XF197	P group
226	XF27	P group
227	XF77	Mixed group
228	Xing230	Reid
229	XOP2	Reid
230	Xun248	Reid
231	Xun926	Tangsipingtou
232	Xun928	Tangsipingtou
233	Y223	Mixed group
234	y9961	P group
235	Yd6	Reid
236	Ye478	Reid
237	Ye488	Reid
238	Ye515	Mixed group
239	Ye52106	Lvda Red Cob
240	Ye8112	Reid
241	Ye832	Reid
242	ys06	Reid
243	Yu87-1	P group
244	Z31B	Lancaster
245	Zheng32	Reid
246	Zheng58	Reid
247	Zi330	Lancaster
248	Zong3	Reid
