# Supplementary material for: Genome-Wide Association Study of Vascular Bundle-Related Traits in Maize Stalk
Source: Front Plant Sci. 2021 Jul 16;12:699486. doi: 10.3389/fpls.2021.699486 (PMC8423097; doi:10.3389/fpls.2021.699486)
Supplement: Supplementary file 2 [file Table_2.XLSX]

## Sheet: TS1
Table S2.Prediction of candidate genes and their functions of different traits
Trait	SNP	Bin	Candidate gene	Gene ID	RefGen_v2 Annotated Gene description
NSVB	1_67048802	1.04	LOL3; GRMZM2G120079	100284981	Metacaspase-3
			LOL3; GRMZM2G120069	100286058	LOL3
			GRMZM2G152925	100192808	Cytochrome c oxidase subunit (Cytochrome c oxidase subunit 6b-1)
			GRMZM2G396212	100274492	F-box protein
			GRMZM2G152877	100383440	F-box protein
			LOL3; GRMZM2G125314	100281350	LOL3
			GRMZM2G426511	103635878	2-hydroxy-6-oxononadienedioate/2-hydroxy-6-oxononatrienedioate hydrolase 2
	1_196694835	1.06	pco095940; GRMZM2G019050	100384829	uncharacterized LOC100384829
			GRMZM2G322748	103645190	disease resistance protein RGA2
				103645189	replication factor a superfamily protein pseudogene
			GRMZM2G045503	103643076	la-related protein 6B
			umc1254; GRMZM2G045135	100284297	HAD-superfamily hydrolase, subfamily IIA (Haloacid dehalogenase-like hydrolase (HAD) superfamily protein)
			GRMZM2G045401	100285139	Ankyrin repeat family protein
			bHLH145; GRMZM2G472671	100273284	BHLH transcription factor (Transcription factor bHLH28)
	2_1716343	2.01	GRMZM2G149905	100383465	uncharacterized LOC100383465
			GRMZM2G149940	100286038	B3 domain-containing transcription factor LEC2
			pco092156a; GRMZM2G149958	100279751	Duplicated homeodomain-like superfamily protein
			GRMZM2G149996	103645762	protein ASPARTIC PROTEASE IN GUARD CELL 2
			GRMZM2G044096	100382512	Dolichyl-diphosphooligosaccharide--protein glycosyltransferase subunit STT3B
			GRMZM2G137566	100381719	uncharacterized LOC100381719
			GRMZM2G436214	103645764	pentatricopeptide repeat-containing protein At2g13600
			GRMZM2G137574	100194122	Plastid division protein CDP1 chloroplastic
			GRMZM2G137596	103645763	uncharacterized LOC103645763
			GRMZM2G436199	100278417	Thioredoxin X (Thioredoxin X chloroplastic)
			GRMZM2G150098	100283452	pyruvate kinase, cytosolic isozyme
			GRMZM2G449094	100384448	NDR1/HIN1-like 25
			GRMZM2G150059	103645760	protein ASPARTIC PROTEASE IN GUARD CELL 2
			GRMZM2G150004	103645761	uncharacterized LOC103645761
			pco090813; GRMZM2G084928	100191876	NUMOD3 motif family protein expressed
			GRMZM2G084819	100501244	Zinc finger C3HC4 type (RING finger) family protein
	2_14538772	2.02	GRMZM2G314396	542224	calcium dependent protein kinase
			GRMZM2G017197	100304218	Pentatricopeptide repeat-containing protein
			GRMZM2G016705	100276228	Protein MULTIPLE CHLOROPLAST DIVISION SITE 1
			GRMZM2G314412	103646023	putative E3 ubiquitin-protein ligase LIN-2
			GRMZM2G314386	100273127	GTP binding
			PYL13; GRMZM2G405064	103646020	Abscisic acid receptor PYL9
			GRMZM2G010011	100279394	Protein S-acyltransferase 21
			GRMZM2G146847	100284205	RING-H2 finger protein ATL80
			GRMZM2G146866	103646021	probable L-type lectin-domain containing receptor kinase S.5
			GRMZM2G479684	103646024	histone H4
			GRMZM2G479665	100382074	putative protein phosphatase 2C 68
	2_235478382	2.1	GRMZM2G132504	103648287	sister chromatid cohesion protein SCC2
			GRMZM2G132468	103648286	Phosphatidylinositol 345-trisphosphate 3-phosphatase and protein-tyrosine-phosphatase PTEN2A
			GRMZM2G083094	103648285	Major facilitator superfamily protein
			GRMZM2G082974	100192991	eukaryotic translation initiation factor 5A-1/2
			GRMZM5G881605	103648284	suppressor of RPS4-RLD 1
			GRMZM5G873015	103648282	U3 small nucleolar RNA-associated protein 6 homolog
			GRMZM2G097967	100283206	Dirigent protein
			GRMZM5G850015	100280630	pyridoxin biosynthesis protein ER1
			GRMZM5G840582	100501386	uncharacterized LOC100501386
	3_8885082	3.03	GRMZM2G084125	100277349	uncharacterized LOC100277349
			GRMZM2G083810	542723	heat shock protein18f
			GRMZM2G083763	100191258	Polynucleotide 5'-hydroxyl-kinase NOL9
			GRMZM2G083797	103649659	probable inactive leucine-rich repeat receptor kinase XIAO
			GRMZM2G111846	103649658	small subunit processome component 20 homolog
			GRMZM2G120271	100217149	Thioredoxin superfamily protein
			GRMZM2G144615	100384398	F-box domain containing protein
			GRMZM2G144668	100285293	1-aminocyclopropane-1-carboxylate oxidase
	5_166864357	5.04	GRMZM2G477146	100303813	putative magnesium transporter NIPA8
			GRMZM2G320287	103628667	protein indeterminate-domain 12
			GRMZM2G177356	100279155	C2 domain protein
			GRMZM2G177298	100279148	uncharacterized LOC100279148
	6_29640289	6.01	GRMZM5G871928	109940388	probable serine/threonine-protein kinase PIX7
			GRMZM2G024533	100193885	uncharacterized LOC100193885
			GRMZM2G024576; pco093770(474)	100191898	Kinesin-like protein KIN-5D
	6_34222130	6.01	GRMZM2G403003	100381614	uncharacterized LOC100381614
			GRMZM2G147804	100276368	uncharacterized LOC100276368
	7_121013955	7.02	GRMZM5G832939	100274796	uncharacterized LOC100274796
			GRMZM2G147966; GRMZM2G169201	100502415	Riboflavin synthase-like superfamily protein
	7_171236721	7.05	GRMZM2G010342	103633530	protein CHROMATIN REMODELING 5
			SINA6; GRMZM2G009265	100170244	TRAF-like superfamily protein (Ubiquitin ligase SINAT5)
			GRMZM2G009021	103633528	F-box protein SKIP5
			GRMZM2G009804	100284992	electron transporter
				100192104	putative mitochondrial adenine nucleotide transporter BTL1
			GRMZM5G827205	100281216	UDP-N-acetylglucosamine--dolichyl-phosphate N-acetylglucosaminephosphotransferase
	8_103312474	8.03	GRMZM2G134687	103635646	NAC domain-containing protein 35
			GRMZM2G010348	100501351	cytochrome c-like
			GRMZM5G811334	100278803	uncharacterized LOC100278803
			GRMZM2G408096	100216926	zinc ion binding
	8_167013679	8.07	GRMZM2G074462	100285836	starch binding domain containing protein
			GRMZM2G146437	100284572	undecaprenyl pyrophosphate synthetase
			GRMZM2G447876	103636464	Sec3 superfamily and C-terminal domain of Programmed cell death protein 2 fusion pseudogene
			GRMZM2G396248	103636463	cytochrome P450 94C1
			GRMZM2G095670	100282560	G10-like protein
			GRMZM2G095611	100279219	Nucleobase-ascorbate transporter 12
			IDP257; GRMZM2G061043; GRMZM2G162329	100382780	Nuclear pore complex protein NUP62
			GRMZM2G363408	100274219	Cell division control protein
	8_173565720	8.09	GRMZM2G136250	100191514	cupin, RmlC-type
			GRMZM2G136400	103636631	CBL-interacting protein kinase 30
			GRMZM2G136410	103636630	CBL-interacting protein kinase 19
			GRMZM5G868767	103636629	Putative HCNGP-related transcriptional regulator family protein
			GRMZM2G437859	100285674	solute carrier family 23 member 2
			GRMZM2G406155	103636633	protein enabled homolog
			GRMZM5G825110	100194409	phosphatidate cytidylyltransferase
	10_125107700	10.04	GRMZM2G065284	103641764	serine/arginine-rich splicing factor RS2Z33
			GRMZM2G065292; GRMZM2G132994	100193675	PI-PLC X domain-containing protein
			pco152724; GRMZM2G133016	100383612	Putative MYB DNA-binding domain superfamily protein
			GRMZM2G066248, GRMZM2G123178	103641755	probably inactive leucine-rich repeat receptor-like protein kinase At5g06940-like
			GRMZM2G066163	103641756	uncharacterized LOC103641756
			GRMZM2G367768	103641752	BEACH domain-containing protein C2
			GRMZM2G111770	103641765	SUPPRESSOR OF GAMMA RESPONSE 1
			GRMZM2G019621	100193425	thyroid receptor-interacting protein 13
NLVB	1_92518968	1.05	GRMZM2G423886	100272315	Flavin-containing monooxygenase FMO GS-OX5
			GRMZM2G094639	103637662	ctenidin-1
			GRMZM2G165867	100273776	uncharacterized LOC100273776
	2_215287936	2.08	GRMZM2G075431	103647913	RNA pseudouridine synthase 6, chloroplastic
			GRMZM2G075387	103647914	cis-zeatin O-glucosyltransferase 1-like
			GRMZM2G137713	100274175	Protein ENHANCED DISEASE RESISTANCE 2
			GRMZM2G137724	100194033	adenosine/AMP deaminase family protein
			GRMZM2G137707	100274497	UDP-glcnac-adolichol phosphate glcnac-1-p-transferase
			pco105605; GRMZM2G327692	100193790	Early response to dehydration 15-like protein (Protein EARLY RESPONSIVE TO DEHYDRATION 15)
			GRMZM2G327635	100384703	ubiquitin carboxyl-terminal hydrolase
			GRMZM2G030148	103647916	pentatricopeptide repeat-containing protein At3g46790, chloroplastic
	3_8885082	3.03	GRMZM2G084125	100277349	uncharacterized LOC100277349
			GRMZM2G083810	542723	heat shock protein18f
			GRMZM2G083763	100191258	Polynucleotide 5'-hydroxyl-kinase NOL9
			GRMZM2G083797	103649659	probable inactive leucine-rich repeat receptor kinase XIAO
			GRMZM2G111846	103649658	small subunit processome component 20 homolog
			GRMZM2G120271	100217149	Thioredoxin superfamily protein
			GRMZM2G144615	100384398	F-box domain containing protein
			GRMZM2G144668	100285293	1-aminocyclopropane-1-carboxylate oxidase
	3_188908168	3.06	GRMZM2G306143	103652446	subtilisin-like protease SBT3.10
			GRMZM2G349603	100216900	haloacid dehalogenase (HAD) superfamily protein
			GRMZM2G383833	100383546	putative RING zinc finger domain superfamily protein
	4_138195837	4.05	GRMZM2G133226	100272770	Nucleotide/sugar transporter family protein
			GRMZM2G133203; Gb:AAD25142.1-like protein	103653759	proline-, glutamic acid- and leucine-rich protein 1-like
			GRMZM2G433684	103653760	probable LRR receptor-like serine/threonine-protein kinase At3g47570
			GRMZM2G071396	103653761	receptor kinase-like protein Xa21
	4_165119210	4.06	GRMZM2G455238	103654038	protein FAM32A
			GRMZM2G060073	103654037	protein FAM32A
	5_84576385	5.04		103626668	uncharacterized LOC103626668
	6_39081558	6.01	GRMZM2G012806	100286333	subtilisin-chymotrypsin inhibitor CI-1B
			si605061e03b; GRMZM2G012928	100286271	Subtilisin-chymotrypsin inhibitor CI-1B
			GRMZM2G012964	100384506	Pumilio homolog 3
			GRMZM2G451187	103629258	alpha-humulene synthase
	7_156667935	7.04	GRMZM2G051090	103633284	uncharacterized LOC103633284
			GRMZM2G050933	100282689	CYCD6
			GRMZM2G129973	100502353	Octicosapeptide/Phox/Bem1p family protein
			GRMZM2G153162	103633283	eukaryotic translation initiation factor 4G
			bHLH90; GRMZM2G153454	100282357	BHLH transcription factor (DNA binding protein)
			GRMZM2G153438	100383796	Equilibrative nucleotide transporter 2
			GRMZM2G366977	103633285	equilibrative nucleotide transporter 3
	9_55347902	9.03	GRMZM2G148060	100502428	Putative ferroportin-domain family protein
			GRMZM2G110862	100280373	uncharacterized LOC100280373
	9_117308192	9.04	MURE; ZmMURE; MureinE1; GRMZM2G009070	100273534	UDP-N-acetylmuramoyl-L-alanyl-D-glutamate--2,6-diaminopimelate ligase MurE homolog, chloroplastic, ZmMURE
			GRMZM2G118022	100383691	Phosphatidylinositol N-acetyglucosaminlytransferase subunit P-related
			GRMZM2G117999	100191660	Pectin acetylesterase, EC 3.1.1.-
			GRMZM2G117956	100281269	proline oxidase
			GRMZM2G477697	103638956	cortical cell-delineating protein-like
				100192676	uncharacterized LOC100192676
			GRMZM5G897795	103640250	Helitron_like_N domain-containing protein
			GRMZM5G861756	103638962	translocase of chloroplast 120, chloroplastic
	9_148210107	9.06	GRMZM2G181566	100279419	UPF0496 protein
			GRMZM2G481888	103639472	UPF0496 protein 1
			GRMZM2G181551	100272662	Protein EARLY RESPONSIVE TO DEHYDRATION 15
			pco080082; GRMZM2G181542	100282353	Acyl carrier protein
			GRMZM2G181540	100274154	uncharacterized LOC100274154
			GRMZM2G378217	103639468	cysteine-rich and transmembrane domain-containing protein WIH2
			GRMZM2G030915	100286214	40S ribosomal protein S3a
			GRMZM2G145258	100273118	40S ribosomal protein S3a-like
			GRMZM2G181568	100277401	Protein CLT2 chloroplastic
	10_17676178	10.03	GRMZM2G127386	100283951	nitrilase-associated protein
			GRMZM2G009448	100284207	glycine-rich RNA-binding protein 7
			GRMZM5G879536	100285386	cyclin-A2
			GRMZM2G009795	100382621	uncharacterized LOC100382621
			MADS34; GRMZM2G137510	100285996	Agamous-like MADS-box protein AGL8 (MADS transcription factor)
ASVB	1_30348314	1.03	IDP2362; GRMZM2G364145	109461481	LOC100217014-like pseudogene
			GRMZM2G043470	100381573	Putative receptor-like serine/threonine-protein kinase
			umc2383; umc2383a; GRMZM2G043584	100279272	Leucine-rich repeat receptor-like serine/threonine-protein kinase BAM3
	2_197691099	2.07	GRMZM2G315902	103647642	transcription initiation factor TFIID subunit 15
			GRMZM2G315902	103647640	DNA mismatch repair protein MLH3
			pco072737a; GRMZM2G162284	100284781	High mobility group B protein 2
			TIDP3513; GRMZM2G117870	100383209	Valine--tRNA ligase mitochondrial 1
			GRMZM2G117865	100273967	uncharacterized LOC100273967
			GRMZM5G819999	100272585	Nudix hydrolase 23 chloroplastic
			GRMZM5G887647	100382929	Nicotinate-nucleotide pyrophosphorylase [carboxylating] chloroplastic
				100281889	PRLI-interacting factor A
ALVB	2_10510180	2.02	GRMZM2G045596	100191933	Polygalacturonase QRT3
			si947016b03a; GRMZM2G045581	100275525	uncharacterized LOC100275525
			Rcd1L4; GRMZM2G045331	100193338	Cell differentiation Rcd1-like protein (Rcd1-like transcription factor)
			GRMZM2G019325; GRMZM2G044800	542552	40S ribosomal protein S11
			GRMZM2G044629	100279878	UDP-N-acetylglucosamine diphosphorylase 2
			GRMZM2G345700	103645954	36.4 kDa proline-rich protein-like
			GRMZM2G345667	103645953	pentatricopeptide repeat-containing protein At1g79490, mitochondrial
			cad1; GRMZM2G046070	100191885	cinnamyl alcohol dehydrogenase 1
			GRMZM2G045849	100282628	zinc transporter 1
			GRMZM2G093632	100273642	Carbohydrate-binding X8 domain superfamily protein
			GRMZM2G093603	103645955	ent-kaur-16-ene synthase, chloroplastic
			GRMZM2G093526	100274033	ent-kaurene synthase B
			GRMZM2G005040	103645946	Potassium transporter
			GRMZM2G306374	103645947	bifunctional purine biosynthesis protein PurH
			GRMZM2G049538	541974	terpene synthase 1
			GRMZM2G049487	100276715	uncharacterized LOC100276715
			glossy2; GRMZM2G098239	103645956	Orf protein
CSA	4_233224669	4.09	GRMZM2G179501	100384239	calcium-dependent lipid-binding pseudogene
			GRMZM2G155822	100282040	calcium ion binding protein
			GRMZM2G030542	103654838	ultraviolet-B receptor UVR8
			GRMZM2G030402	100277392	HrpN-interacting protein from malus protein
			GRMZM2G029566	100192485	Fumarylacetoacetase
			GRMZM2G030265	100273946	uncharacterized LOC100273946
			GRMZM2G028005	100191859	Outer envelope protein 80 chloroplastic
			GRMZM2G050484	103654840	zinc transporter ZTP29
			GRMZM2G311905	100193252	uncharacterized LOC100193252
			GRMZM2G049839	103654835	DNA damage-inducible protein 1
			GRMZM2G075485	100273764	Chaperone protein dnaJ 6
	7_156667935	7.04	GRMZM2G051090	103633284	uncharacterized LOC103633284
			GRMZM2G050933	100282689	CYCD6
			GRMZM2G129973	100502353	Octicosapeptide/Phox/Bem1p family protein
			GRMZM2G153162	103633283	eukaryotic translation initiation factor 4G
			GRMZM2G153454	100282357	BHLH transcription factor (DNA binding protein)
			GRMZM2G153438	100383796	Equilibrative nucleotide transporter 2
			GRMZM2G366977	103633285	equilibrative nucleotide transporter 3
	7_156667951	7.04	GRMZM2G051090	103633284	uncharacterized LOC103633284
			GRMZM2G050933	100282689	CYCD6
			GRMZM2G129973	100502353	Octicosapeptide/Phox/Bem1p family protein
			GRMZM2G153162	103633283	eukaryotic translation initiation factor 4G
			GRMZM2G153454	100282357	BHLH transcription factor (DNA binding protein)
			GRMZM2G153438	100383796	Equilibrative nucleotide transporter 2
			GRMZM2G366977	103633285	equilibrative nucleotide transporter 3
	7_164199008	7.04	GRMZM2G167463	100279752	mitochondrial import inner membrane translocase subunit Tim17
			GRMZM2G167520	100037799	brittle stalk-2-like protein 6
			GRMZM2G167497	100037800	brittle stalk-2-like protein 7
			GRMZM2G045155	100280945	B12D protein
			TIDP3389; GRMZM2G045287	100282614	UDP-arabinopyranose mutase 3
			GRMZM2G136971	103634382	leucine-rich repeat extensin-like protein 3
			pco143240a; GRMZM2G136918	100285062	Probable 6-phosphogluconolactonase
			GRMZM2G136884	100272542	Eukaryotic aspartyl protease family protein
			GRMZM2G136872	103634383	nucleobase-ascorbate transporter 11
	10_114005725	10.04	ZCN5	100127516	ZCN5 protein
				100276735	uncharacterized LOC100276735
			GRMZM5G831009	100216959	Purple acid phosphatase 22
			GRMZM2G157120	100275550	uncharacterized LOC100275550
